# Supplementary material for: Validity and Reliability of Using a Belt-Worn Accelerometer on the Lower Back to Monitor Physical Activity
Source: Sensors (Basel). 2026 Jan 9;26(2):429. doi: 10.3390/s26020429 (PMC12845556; doi:10.3390/s26020429)
Supplement: Supplementary file 1 [file sensors-26-00429-s001.zip]

Archive with 1 entries (1 files):
- sensors-3970019-supplementary.pdf
